# Supplementary material for: Upgrading the Topical Delivery of Poorly Soluble Drugs Using Ionic Liquids as a Versatile Tool
Source: Int J Mol Sci. 2021 Apr 21;22(9):4338. doi: 10.3390/ijms22094338 (PMC8122351; doi:10.3390/ijms22094338)
Supplement: Supplementary file 1 [file ijms-22-04338-s001.zip]

Archive with 1 entries (1 files):
- ijms-1167731-supplementary.pdf
